# Supplementary material for: Characterization and Expression Analysis of Genes from Megalobrama amblycephala Encoding Hemoglobins with Extracellular Microbicidal Activity
Source: Genes (Basel). 2023 Oct 22;14(10):1972. doi: 10.3390/genes14101972 (PMC10606352; doi:10.3390/genes14101972)
Supplement: Supplementary file 1 [file genes-14-01972-s001.zip]

Archive with 1 entries (1 files):
- genes-2669422-supplementary.pdf
